# Supplementary material for: Dietary Effects of Introducing Salt-Reduced Bread with and without Dietary Counselling—A Cluster Randomized Controlled Trial
Source: Nutrients. 2022 Sep 17;14(18):3852. doi: 10.3390/nu14183852 (PMC9503308; doi:10.3390/nu14183852)
Supplement: Supplementary file 1 [file nutrients-14-03852-s001.zip]

Archive with 1 entries (1 files):
- nutrients-1899270-SI.pdf
